# Supplementary material for: Treatment of Experimental Autoimmune Encephalomyelitis with an Inhibitor of Phosphodiesterase-8 (PDE8)
Source: Cells. 2022 Feb 14;11(4):660. doi: 10.3390/cells11040660 (PMC8870644; doi:10.3390/cells11040660)
Supplement: Supplementary file 1 [file cells-11-00660-s001.zip]

Archive with 1 entries (1 files):
- cells-1562335-SI.pdf
